# Supplementary material for: Review of Dolichostyrax Aurivillius (Cerambycidae, Lamiinae) in Borneo, with descriptions of three new genera and the first case of (ovo)viviparity in the long-horned beetles
Source: Zookeys. 2016 May 10;(587):49–75. doi: 10.3897/zookeys.587.7961 (PMC4926708; doi:10.3897/zookeys.587.7961)
Supplement: XML Treatment for Dolichostyrax [file zookeys.587.7961-treatment1.xml]

<!DOCTYPE tp:taxon-treatment
  PUBLIC "-//TaxonX//DTD Taxonomic Treatment Publishing DTD v0 20100105//EN" "tax-treatment-NSO.dtd">
<tp:taxon-treatment xmlns:tp="http://www.plazi.org/taxpub"><tp:treatment-meta><kwd-group><label>Taxon classification</label><kwd><named-content content-type="kingdom">Animalia</named-content></kwd><kwd><named-content content-type="order">Coleoptera</named-content></kwd><kwd><named-content content-type="family">Cerambycidae</named-content></kwd></kwd-group><mixed-citation publication-type="journal"><person-group><name><surname>Gabriš</surname><given-names>Radim</given-names></name><name><surname>Kundrata</surname><given-names>Robin</given-names></name><name><surname>Trnka</surname><given-names>Filip</given-names></name></person-group><article-title>Review of <italic><tp:taxon-name><tp:taxon-name-part taxon-name-part-type="genus">Dolichostyrax</tp:taxon-name-part></tp:taxon-name></italic> Aurivillius (<tp:taxon-name><tp:taxon-name-part taxon-name-part-type="family">Cerambycidae</tp:taxon-name-part></tp:taxon-name>, <tp:taxon-name><tp:taxon-name-part taxon-name-part-type="subfamily">Lamiinae</tp:taxon-name-part></tp:taxon-name>) in Borneo, with descriptions of three new genera and the first case of (ovo)viviparity in the long-horned beetles</article-title><source>Zookeys</source><day>10</day><month>5</month><year>2016</year><volume>2016</volume><issue>587</issue><fpage>49</fpage><lpage>75</lpage><pub-id pub-id-type="doi">10.3897/zookeys.587.7961</pub-id></mixed-citation></tp:treatment-meta><tp:nomenclature><label>Genus</label><tp:taxon-name>
            <tp:taxon-name-part taxon-name-part-type="genus">Dolichostyrax</tp:taxon-name-part>
          </tp:taxon-name><tp:taxon-authority>Aurivillius, 1911</tp:taxon-authority><tp:nomenclature-citation-list><tp:nomenclature-citation><tp:taxon-name><tp:taxon-name-part taxon-name-part-type="genus">Dolichostyrax</tp:taxon-name-part></tp:taxon-name><comment> Aurivillius, 1911: 194.</comment></tp:nomenclature-citation><tp:nomenclature-citation><tp:taxon-name><tp:taxon-name-part taxon-name-part-type="genus">Dolychostyrax</tp:taxon-name-part></tp:taxon-name><comment> Breuning, 1950: 162 (incorrect subsequent spelling).</comment></tp:nomenclature-citation></tp:nomenclature-citation-list></tp:nomenclature><tp:treatment-sec sec-type="type species"><title>Type species.</title><p>
            <italic><tp:taxon-name><tp:taxon-name-part taxon-name-part-type="genus">Dolichostyrax</tp:taxon-name-part> <tp:taxon-name-part taxon-name-part-type="species">moultoni</tp:taxon-name-part></tp:taxon-name></italic> Aurivillius, 1911.</p></tp:treatment-sec><tp:treatment-sec sec-type="diagnosis"><title>Diagnosis.</title><p>
            <italic><tp:taxon-name><tp:taxon-name-part taxon-name-part-type="genus">Dolichostyrax</tp:taxon-name-part></tp:taxon-name></italic> differs from <italic><tp:taxon-name><tp:taxon-name-part taxon-name-part-type="genus">Microdolichostyrax</tp:taxon-name-part></tp:taxon-name></italic> gen. n. and <italic><tp:taxon-name><tp:taxon-name-part taxon-name-part-type="genus">Eurystyrax</tp:taxon-name-part></tp:taxon-name></italic> gen. n. by longer antennae (0.9–1.3 times as long as <abbrev xmlns:xlink="http://www.w3.org/1999/xlink" xlink:title="body length, measured from the fore margin of head to the apex of elytra" xlink:type="simple">BL</abbrev> vs. 0.6–0.7, respectively), antennomere XI shorter than III (Figs <xref ref-type="fig" rid="F1">5</xref>, <xref ref-type="fig" rid="F2">16</xref>, <xref ref-type="fig" rid="F2">24</xref>, <xref ref-type="fig" rid="F3">31</xref>, <xref ref-type="fig" rid="F3">37</xref>, <xref ref-type="fig" rid="F4">44</xref>), relatively thinner antennomeres (antennomere III length/width ratio = 3.2–4.1 vs. 1.7–2.4, respectively), and metatarsomere III longer than metatarsomere I. <italic><tp:taxon-name><tp:taxon-name-part taxon-name-part-type="genus">Borneostyrax</tp:taxon-name-part></tp:taxon-name></italic> gen. n. differs from <italic><tp:taxon-name><tp:taxon-name-part taxon-name-part-type="genus">Dolichostyrax</tp:taxon-name-part></tp:taxon-name></italic> by bidentate mandibular apex (vs. unidentate; Figs <xref ref-type="fig" rid="F1">6</xref>, <xref ref-type="fig" rid="F5">52</xref>), elytra with tubercles forming distinct ridges (vs. rows of individual tubercles; Figs <xref ref-type="fig" rid="F1">2</xref>, <xref ref-type="fig" rid="F5">48</xref>, <xref ref-type="fig" rid="F5">60</xref>), distinct protrusions on apices of protibiae and mesotibiae along with tibial spurs 0-0-2 in males (vs. no protrusions and tibial spurs 2-2-2; Figs <xref ref-type="fig" rid="F1">8</xref>, <xref ref-type="fig" rid="F5">54</xref>), and terminal maxillary and labial palpomeres widened, flattened and truncate in males (vs. fusiform; Figs <xref ref-type="fig" rid="F1">7</xref>, <xref ref-type="fig" rid="F5">53</xref>).</p><fig id="F1" position="float" orientation="portrait"><label>Figures 1–12.</label><caption><p>
          <italic><tp:taxon-name><tp:taxon-name-part taxon-name-part-type="genus">Dolichostyrax</tp:taxon-name-part> <tp:taxon-name-part taxon-name-part-type="species">moultoni</tp:taxon-name-part></tp:taxon-name></italic> Aurivillius, holotype male: <bold>1</bold> Dorsal habitus <bold>2</bold> Lateral habitus <bold>3</bold> Ventral habitus <bold>4</bold> Head, frontal view <bold>5</bold> Antenna <bold>6</bold> Mandible apex <bold>7</bold> Apical maxillary palpomeres <bold>8</bold> Apex of protibia with protarsus <bold>9</bold> Penis, ventral view <bold>10</bold> Penis, lateral view <bold>11</bold> Tegmen, ventral view <bold>12</bold> Tegmen, lateral view. Not to scale.</p></caption><graphic xmlns:xlink="http://www.w3.org/1999/xlink" xlink:href="zookeys-587-049-g001.jpg" position="float" orientation="portrait" xlink:type="simple" id="oo_87960.jpg"/></fig><fig id="F2" position="float" orientation="portrait"><label>Figures 13–26.</label><caption><p>
          <bold>13–20</bold> <italic><tp:taxon-name><tp:taxon-name-part taxon-name-part-type="genus">Dolichostyrax</tp:taxon-name-part> <tp:taxon-name-part taxon-name-part-type="species">longipes</tp:taxon-name-part></tp:taxon-name></italic> Aurivillius, holotype male: <bold>13</bold> Dorsal habitus <bold>14</bold> Lateral habitus <bold>15</bold> Head, frontal view <bold>16</bold> Antenna <bold>17</bold> Penis, ventral view <bold>18</bold> Penis, lateral view <bold>19</bold> Tegmen, ventral view <bold>20</bold> Tegmen, lateral view <bold>21–26</bold> <italic><tp:taxon-name><tp:taxon-name-part taxon-name-part-type="genus">Dolichostyrax</tp:taxon-name-part> <tp:taxon-name-part taxon-name-part-type="species">longipes</tp:taxon-name-part></tp:taxon-name></italic> Aurivillius, female: <bold>21</bold> Dorsal habitus <bold>22</bold> Lateral habitus <bold>23</bold> Head, frontal view <bold>24</bold> Antenna <bold>25</bold> Reproductive system <bold>26</bold> Spermatheca. Not to scale.</p></caption><graphic xmlns:xlink="http://www.w3.org/1999/xlink" xlink:href="zookeys-587-049-g002.jpg" position="float" orientation="portrait" xlink:type="simple" id="oo_87961.jpg"/></fig><fig id="F3" position="float" orientation="portrait"><label>Figures 27–39.</label><caption><p>
          <bold>27–33</bold> <italic><tp:taxon-name><tp:taxon-name-part taxon-name-part-type="genus">Microdolichostyrax</tp:taxon-name-part> <tp:taxon-name-part taxon-name-part-type="species">hefferni</tp:taxon-name-part></tp:taxon-name></italic> sp. n., holotype female: <bold>27</bold> Dorsal habitus <bold>28</bold> Lateral habitus <bold>29</bold> Ventral habitus <bold>30</bold> Head,frontal view <bold>31</bold> Antenna <bold>32</bold> Reproductive system <bold>33</bold> Spermatheca <bold>34–39</bold> <italic><tp:taxon-name><tp:taxon-name-part taxon-name-part-type="genus">Microdolichostyrax</tp:taxon-name-part> <tp:taxon-name-part taxon-name-part-type="species">minutus</tp:taxon-name-part></tp:taxon-name></italic> sp. n., holotype female: <bold>34</bold> Dorsal habitus <bold>35</bold> Lateral habitus <bold>36</bold> Head, frontal view <bold>37</bold> Antenna <bold>38</bold> Reproductive system <bold>39</bold> Spermatheca. Not to scale.</p></caption><graphic xmlns:xlink="http://www.w3.org/1999/xlink" xlink:href="zookeys-587-049-g003.jpg" position="float" orientation="portrait" xlink:type="simple" id="oo_87962.jpg"/></fig><fig id="F4" position="float" orientation="portrait"><label>Figures 40–46.</label><caption><p>
          <italic><tp:taxon-name><tp:taxon-name-part taxon-name-part-type="genus">Eurystyrax</tp:taxon-name-part> <tp:taxon-name-part taxon-name-part-type="species">nemethi</tp:taxon-name-part></tp:taxon-name></italic> sp. n., holotype female: <bold>40</bold> Dorsal habitus <bold>41</bold> Lateral habitus <bold>42</bold> Ventral habitus <bold>43</bold> Head, frontal view <bold>44</bold> Antenna <bold>45</bold> Reproductive system <bold>46</bold> Spermatheca. Not to scale.</p></caption><graphic xmlns:xlink="http://www.w3.org/1999/xlink" xlink:href="zookeys-587-049-g004.jpg" position="float" orientation="portrait" xlink:type="simple" id="oo_87963.jpg"/></fig><fig id="F5" position="float" orientation="portrait"><label>Figures 47–63.</label><caption><p>
          <bold>47–58</bold> <italic><tp:taxon-name><tp:taxon-name-part taxon-name-part-type="genus">Borneostyrax</tp:taxon-name-part> <tp:taxon-name-part taxon-name-part-type="species">cristatus</tp:taxon-name-part></tp:taxon-name></italic> sp. n., holotype male: <bold>47</bold> Dorsal habitus <bold>48</bold> Lateral habitus <bold>49</bold> Ventral habitus <bold>50</bold> Head, frontal view <bold>51</bold> Antenna <bold>52</bold> Mandible apex <bold>53</bold> Apical maxillary palpomeres <bold>54</bold> Apex of protibia with protarsus <bold>55</bold> Penis, ventral view <bold>56</bold> Penis, lateral view <bold>57</bold> Tegmen, ventral view <bold>58</bold> Tegmen, lateral view <bold>59–63</bold> <italic><tp:taxon-name><tp:taxon-name-part taxon-name-part-type="genus">Borneostyrax</tp:taxon-name-part> <tp:taxon-name-part taxon-name-part-type="species">cristatus</tp:taxon-name-part></tp:taxon-name></italic> sp. n., paratype female: <bold>59</bold> Dorsal habitus <bold>60</bold> Lateral habitus <bold>61</bold> Head, frontal view <bold>62</bold> Antenna <bold>63</bold> Reproductive system. Not to scale.</p></caption><graphic xmlns:xlink="http://www.w3.org/1999/xlink" xlink:href="zookeys-587-049-g005.jpg" position="float" orientation="portrait" xlink:type="simple" id="oo_87964.jpg"/></fig></tp:treatment-sec><tp:treatment-sec sec-type="redescription"><title>Redescription.</title><p>Body elongate to broadly oval, 9.4–11.8 mm long and 3.5–4.3 mm wide in males, and 11.1–12.5 mm long and 4.3–4.9 mm wide in females. Body coloration brown to black; antennae, palpi and legs (or only appendage joints) lighter (Figs <xref ref-type="fig" rid="F1">1–2</xref>, <xref ref-type="fig" rid="F2">13–14</xref>, <xref ref-type="fig" rid="F2">21–22</xref>). Body densely clothed with very short yellowish to light brown pubescence, incorporating fine detritus particles.</p><p>Prothorax sub-cylindrical, 0.9–1.1 times as long as wide, widest slightly before middle, then gradually narrowed towards posterior margin, laterally with one small more or less distinct tubercle; pronotal disc weakly convex, sparsely covered with deep puncturation, with more or less distinct, smooth or punctured tubercles (Figs <xref ref-type="fig" rid="F1">1</xref>, <xref ref-type="fig" rid="F2">13</xref>, <xref ref-type="fig" rid="F2">21</xref>), anterior and posterior angles obtuse. Prosternum in front of coxae 0.6–0.7 times shorter than diameter of coxal cavity, procoxal cavities circular, with lateral extension, narrowly separated. Scutellum transverse, widely rounded apically, about 3–4 times as wide as long. Elytra elongate, 1.4–1.6 times as long as wide at widest part, 1.6–1.9 times as long as pronotum in males and 1.8–2.3 times in females, basally slightly wider than posterior pronotal margin, widest near middle, from middle gradually tapered <!--PageBreak-->towards apex, fused along the elytral suture; each elytron with three rows of tubercles irregular in shape and size (Figs <xref ref-type="fig" rid="F1">1</xref>, <xref ref-type="fig" rid="F2">13</xref>, <xref ref-type="fig" rid="F2">21</xref>), sparsely covered by large deep punctures arranged irregularly in rows; outer elytral margin curved at lateral view (Figs <xref ref-type="fig" rid="F1">2</xref>, <xref ref-type="fig" rid="F2">14</xref>, <xref ref-type="fig" rid="F2">22</xref>). Mesoventrite with anterior edge on different plane than metaventrite; mesocoxal cavities circular, separated slightly wider than in procoxal cavities. Metaventrite transverse, more than two times as wide as long, posterior margin emarginated, with short narrow median groove. Metacoxal cavities separated as widely as mesocoxal ones, extending laterally to meet elytra. Hind wings absent. Legs long, slender; femora weakly swollen distally, tibial spurs 2-2-2, protibiae with pubescent groove (antennal cleaner) on inner face, mesotibiae with pubescent groove on outer face, metatibiae without groove; tarsal formula 4-4-4, relative lengths of metatarsomeres 1.0 : 0.7–1.0 : 1.2–1.5 : 1.8–2.4; last tarsomere with four long erected setae at ventral face, claws simple, empodium absent.</p><p>Abdomen with five ventrites (Fig. <xref ref-type="fig" rid="F1">3</xref>), first ventrite (excluding intercoxal process) almost two times longer than second; intercoxal process short, broadly rounded. Fifth ventrite with apex truncate, margin with sparse semi-erect pubescence. Male genitalia with tegmen elongate, widest before middle, basally with or without strut; parameres elongate, less than half of phallobase length, setose apically (Figs <xref ref-type="fig" rid="F1">11–12</xref>, <xref ref-type="fig" rid="F2">19–20</xref>). Penis weakly curved at lateral view, apically truncate; dorsal struts diverged from about 1/2 of penis length. Internal sac long, with paired small medial sclerites and distinct flagellar sclerites (Figs <xref ref-type="fig" rid="F1">9–10</xref>, <xref ref-type="fig" rid="F2">17–18</xref>). Female genitalia with ovipositor elongate, narrow, apically with short styli (Fig. <xref ref-type="fig" rid="F2">25</xref>). Vagina narrow, with pair of vaginal plates. Bursa copulatrix small. Spermatheca present, well-sclerotized, simple, slender, elongate, curved; sclerotized part of spermathecal duct simply coiled, distinctly shorter than spermatheca itself (Fig. <xref ref-type="fig" rid="F2">26</xref>).</p></tp:treatment-sec><tp:treatment-sec sec-type="distribution"><title>Distribution.</title><p>Malaysia: Borneo (Sarawak: <italic><tp:taxon-name><tp:taxon-name-part taxon-name-part-type="genus">Dolichostyrax</tp:taxon-name-part> <tp:taxon-name-part taxon-name-part-type="species">moultoni</tp:taxon-name-part></tp:taxon-name></italic> Aurivillius, 1911; Sabah: <italic><tp:taxon-name><tp:taxon-name-part taxon-name-part-type="genus">Dolichostyrax</tp:taxon-name-part> <tp:taxon-name-part taxon-name-part-type="species">longipes</tp:taxon-name-part></tp:taxon-name></italic> Aurivillius, 1913), Indonesia (Sumatra: <italic><tp:taxon-name><tp:taxon-name-part taxon-name-part-type="genus">Dolichostyrax</tp:taxon-name-part> <tp:taxon-name-part taxon-name-part-type="species">basispinosus</tp:taxon-name-part></tp:taxon-name></italic> Breuning &amp; de Jong, 1941; Java: <italic><tp:taxon-name><tp:taxon-name-part taxon-name-part-type="genus">Dolichostyrax</tp:taxon-name-part> <tp:taxon-name-part taxon-name-part-type="species">tuberculatus</tp:taxon-name-part></tp:taxon-name></italic> Fisher, 1936; <italic><tp:taxon-name><tp:taxon-name-part taxon-name-part-type="genus">Dolichostyrax</tp:taxon-name-part> <tp:taxon-name-part taxon-name-part-type="species">cylindricus</tp:taxon-name-part></tp:taxon-name></italic> Breuning, 1939).</p></tp:treatment-sec></tp:taxon-treatment>
