# Supplementary material for: Review of Dolichostyrax Aurivillius (Cerambycidae, Lamiinae) in Borneo, with descriptions of three new genera and the first case of (ovo)viviparity in the long-horned beetles
Source: Zookeys. 2016 May 10;(587):49–75. doi: 10.3897/zookeys.587.7961 (PMC4926708; doi:10.3897/zookeys.587.7961)
Supplement: XML Treatment for Dolichostyrax moultoni [file zookeys.587.7961-treatment2.xml]

<!DOCTYPE tp:taxon-treatment
  PUBLIC "-//TaxonX//DTD Taxonomic Treatment Publishing DTD v0 20100105//EN" "tax-treatment-NSO.dtd">
<tp:taxon-treatment xmlns:tp="http://www.plazi.org/taxpub"><tp:treatment-meta><kwd-group><label>Taxon classification</label><kwd><named-content content-type="kingdom">Animalia</named-content></kwd><kwd><named-content content-type="order">Coleoptera</named-content></kwd><kwd><named-content content-type="family">Cerambycidae</named-content></kwd></kwd-group><mixed-citation publication-type="journal"><person-group><name><surname>Gabriš</surname><given-names>Radim</given-names></name><name><surname>Kundrata</surname><given-names>Robin</given-names></name><name><surname>Trnka</surname><given-names>Filip</given-names></name></person-group><article-title>Review of <italic><tp:taxon-name><tp:taxon-name-part taxon-name-part-type="genus">Dolichostyrax</tp:taxon-name-part></tp:taxon-name></italic> Aurivillius (<tp:taxon-name><tp:taxon-name-part taxon-name-part-type="family">Cerambycidae</tp:taxon-name-part></tp:taxon-name>, <tp:taxon-name><tp:taxon-name-part taxon-name-part-type="subfamily">Lamiinae</tp:taxon-name-part></tp:taxon-name>) in Borneo, with descriptions of three new genera and the first case of (ovo)viviparity in the long-horned beetles</article-title><source>Zookeys</source><day>10</day><month>5</month><year>2016</year><volume>2016</volume><issue>587</issue><fpage>49</fpage><lpage>75</lpage><pub-id pub-id-type="doi">10.3897/zookeys.587.7961</pub-id></mixed-citation></tp:treatment-meta><tp:nomenclature><tp:taxon-name>
            <tp:taxon-name-part taxon-name-part-type="genus">Dolichostyrax</tp:taxon-name-part>
            <tp:taxon-name-part taxon-name-part-type="species">moultoni</tp:taxon-name-part>
          </tp:taxon-name><tp:taxon-authority>Aurivillius, 1911</tp:taxon-authority><xref ref-type="fig" rid="F1">Figs 1–12</xref><tp:nomenclature-citation-list><tp:nomenclature-citation><tp:taxon-name><tp:taxon-name-part taxon-name-part-type="genus">Dolichostyrax</tp:taxon-name-part> <tp:taxon-name-part taxon-name-part-type="species">moultoni</tp:taxon-name-part></tp:taxon-name><comment> Aurivillius, 1911: 195.</comment></tp:nomenclature-citation></tp:nomenclature-citation-list></tp:nomenclature><tp:treatment-sec sec-type="type material"><title>Type material.</title><p>Holotype, male, “Klinkang / 1-01 // Type // <named-content xmlns:xlink="http://www.w3.org/1999/xlink" content-type="dwc:institutional_code" xlink:type="simple">NHRS</named-content>-JLKB / 000022860 // 5185 / E94 + // HOLOTYPE / <italic><tp:taxon-name><tp:taxon-name-part taxon-name-part-type="genus">Dolichostyrax</tp:taxon-name-part></tp:taxon-name></italic> / <italic><tp:taxon-name><tp:taxon-name-part taxon-name-part-type="species">moultoni</tp:taxon-name-part></tp:taxon-name></italic> Aurivillius, 1911 / Labelled by Gabriš, 2016” (<named-content xmlns:xlink="http://www.w3.org/1999/xlink" content-type="dwc:institutional_code" xlink:type="simple">NHRS</named-content>).</p></tp:treatment-sec><tp:treatment-sec sec-type="diagnosis"><title>Diagnosis.</title><p>This species differs from <italic><tp:taxon-name><tp:taxon-name-part taxon-name-part-type="genus">Dolichostyrax</tp:taxon-name-part> <tp:taxon-name-part taxon-name-part-type="species">longipes</tp:taxon-name-part></tp:taxon-name></italic> by apex of scape without a distinct bulge (Figs <xref ref-type="fig" rid="F1">5</xref>, <xref ref-type="fig" rid="F2">16</xref>, <xref ref-type="fig" rid="F2">24</xref>), tegmen basally without distinct strut (vs. short strut in <italic><tp:taxon-name><tp:taxon-name-part taxon-name-part-type="genus">Dolichostyrax</tp:taxon-name-part> <tp:taxon-name-part taxon-name-part-type="species">longipes</tp:taxon-name-part></tp:taxon-name></italic>; Figs <xref ref-type="fig" rid="F1">11</xref>, <xref ref-type="fig" rid="F2">19</xref>), and parameres with sparse long setae at apex only (vs. parameres with dense long setae at whole apical half; Figs <xref ref-type="fig" rid="F1">11</xref>, <xref ref-type="fig" rid="F2">19</xref>).</p></tp:treatment-sec><tp:treatment-sec sec-type="redescription"><title>Redescription of holotype</title><p>(male). Body length 11.2 mm, body width 3.9 mm. Body brown; appendage joints and palpi lighter. Body densely clothed with very short golden brown pubescence, incorporating fine detritus particles. Head slightly narrower than anterior margin of pronotum. Antennae as long as body; scape gradually widened towards apex, thickest at apical part, covered with very short dense light brown pubescence; the relative ratio of antennomere lengths 2.0 : 0.2 : 1.0 : 0.8 : 0.6 : 0.4 : 0.4 : 0.4 : 0.4 : 0.5 : 0.8.</p><p>Prothorax 1.1 times as long as wide, laterally with one small obtuse tubercle; pronotal disc with a pair of distinct tubercles near middle and one median at second half; pronotal tubercles not punctured. Prosternum in front of coxae 0.7 times shorter than diameter of coxal cavity. Scutellum transverse, about four times as wide as long. Elytra elongate, 1.6 times as long as wide at widest part, 1.9 times as long as pronotum, widest before middle; each elytron with three rows of tubercles irregular in shape and size (Figs <xref ref-type="fig" rid="F1">1</xref>, <xref ref-type="fig" rid="F1">2</xref>), sparsely covered with large deep punctures arranged irregularly in rows, more distinct near elytral suture. Legs long, slender; tibial spurs with mesotibial ones inconspicuous; protarsi and left mesotarsus preserved with tarsomeres I–II only, metatarsus with tarsomere I only; relative lengths of metatarsomeres 1.0 : 1.0 : 1:3 : 2.1.</p><p>Male genitalia with tegmen elongate, widest before middle, basally without distinct strut; parameres elongate, less than half of phallobase length, apically with sparse long setae (Figs <xref ref-type="fig" rid="F1">11</xref>, <xref ref-type="fig" rid="F1">12</xref>). Penis weakly curved at lateral view, apically truncate; dorsal struts diverged from 1/2 of penis length. Internal sac long, with paired small medial and distinct flagellar sclerites (Fig. <xref ref-type="fig" rid="F1">9–10</xref>).</p><p>Female unknown.</p></tp:treatment-sec><tp:treatment-sec sec-type="distribution"><title>Distribution.</title><p>Malaysia: Borneo (Sarawak: “Klinkang”). There is “Klinkang” written on the original label, but “Kuching” in the original description (<xref ref-type="bibr" rid="B1">Aurivillius 1911</xref>).</p></tp:treatment-sec><tp:treatment-sec><!--Section generated to contain objects referenced in tp:taxon-treatment.--><fig id="F1" position="float" orientation="portrait"><label>Figures 1–12.</label><caption><p>
          <italic><tp:taxon-name><tp:taxon-name-part taxon-name-part-type="genus">Dolichostyrax</tp:taxon-name-part> <tp:taxon-name-part taxon-name-part-type="species">moultoni</tp:taxon-name-part></tp:taxon-name></italic> Aurivillius, holotype male: <bold>1</bold> Dorsal habitus <bold>2</bold> Lateral habitus <bold>3</bold> Ventral habitus <bold>4</bold> Head, frontal view <bold>5</bold> Antenna <bold>6</bold> Mandible apex <bold>7</bold> Apical maxillary palpomeres <bold>8</bold> Apex of protibia with protarsus <bold>9</bold> Penis, ventral view <bold>10</bold> Penis, lateral view <bold>11</bold> Tegmen, ventral view <bold>12</bold> Tegmen, lateral view. Not to scale.</p></caption><graphic xmlns:xlink="http://www.w3.org/1999/xlink" xlink:href="zookeys-587-049-g001.jpg" position="float" orientation="portrait" xlink:type="simple" id="oo_87960.jpg"/></fig><fig id="F2" position="float" orientation="portrait"><label>Figures 13–26.</label><caption><p>
          <bold>13–20</bold> <italic><tp:taxon-name><tp:taxon-name-part taxon-name-part-type="genus">Dolichostyrax</tp:taxon-name-part> <tp:taxon-name-part taxon-name-part-type="species">longipes</tp:taxon-name-part></tp:taxon-name></italic> Aurivillius, holotype male: <bold>13</bold> Dorsal habitus <bold>14</bold> Lateral habitus <bold>15</bold> Head, frontal view <bold>16</bold> Antenna <bold>17</bold> Penis, ventral view <bold>18</bold> Penis, lateral view <bold>19</bold> Tegmen, ventral view <bold>20</bold> Tegmen, lateral view <bold>21–26</bold> <italic><tp:taxon-name><tp:taxon-name-part taxon-name-part-type="genus">Dolichostyrax</tp:taxon-name-part> <tp:taxon-name-part taxon-name-part-type="species">longipes</tp:taxon-name-part></tp:taxon-name></italic> Aurivillius, female: <bold>21</bold> Dorsal habitus <bold>22</bold> Lateral habitus <bold>23</bold> Head, frontal view <bold>24</bold> Antenna <bold>25</bold> Reproductive system <bold>26</bold> Spermatheca. Not to scale.</p></caption><graphic xmlns:xlink="http://www.w3.org/1999/xlink" xlink:href="zookeys-587-049-g002.jpg" position="float" orientation="portrait" xlink:type="simple" id="oo_87961.jpg"/></fig></tp:treatment-sec><ref-list><ref id="B1"><mixed-citation xmlns:xlink="http://www.w3.org/1999/xlink" xlink:type="simple">
          <person-group><name name-style="western"><surname>Aurivillius</surname><given-names>C</given-names></name></person-group> (<year>1911</year>) <article-title>Neue oder wenig bekannte <tp:taxon-name><tp:taxon-name-part taxon-name-part-type="order">Coleoptera</tp:taxon-name-part></tp:taxon-name> <tp:taxon-name><tp:taxon-name-part taxon-name-part-type="superfamily">Longicornia</tp:taxon-name-part></tp:taxon-name>. 12.</article-title> <source>Arkiv för Zoologi, Uppsala</source> <volume>7</volume>: <fpage>187</fpage>–<lpage>227</lpage>.</mixed-citation></ref></ref-list></tp:taxon-treatment>
