# Supplementary material for: Review of Dolichostyrax Aurivillius (Cerambycidae, Lamiinae) in Borneo, with descriptions of three new genera and the first case of (ovo)viviparity in the long-horned beetles
Source: Zookeys. 2016 May 10;(587):49–75. doi: 10.3897/zookeys.587.7961 (PMC4926708; doi:10.3897/zookeys.587.7961)
Supplement: XML Treatment for Dolichostyrax longipes [file zookeys.587.7961-treatment3.xml]

<!DOCTYPE tp:taxon-treatment
  PUBLIC "-//TaxonX//DTD Taxonomic Treatment Publishing DTD v0 20100105//EN" "tax-treatment-NSO.dtd">
<tp:taxon-treatment xmlns:tp="http://www.plazi.org/taxpub"><tp:treatment-meta><kwd-group><label>Taxon classification</label><kwd><named-content content-type="kingdom">Animalia</named-content></kwd><kwd><named-content content-type="order">Coleoptera</named-content></kwd><kwd><named-content content-type="family">Cerambycidae</named-content></kwd></kwd-group><mixed-citation publication-type="journal"><person-group><name><surname>Gabriš</surname><given-names>Radim</given-names></name><name><surname>Kundrata</surname><given-names>Robin</given-names></name><name><surname>Trnka</surname><given-names>Filip</given-names></name></person-group><article-title>Review of <italic><tp:taxon-name><tp:taxon-name-part taxon-name-part-type="genus">Dolichostyrax</tp:taxon-name-part></tp:taxon-name></italic> Aurivillius (<tp:taxon-name><tp:taxon-name-part taxon-name-part-type="family">Cerambycidae</tp:taxon-name-part></tp:taxon-name>, <tp:taxon-name><tp:taxon-name-part taxon-name-part-type="subfamily">Lamiinae</tp:taxon-name-part></tp:taxon-name>) in Borneo, with descriptions of three new genera and the first case of (ovo)viviparity in the long-horned beetles</article-title><source>Zookeys</source><day>10</day><month>5</month><year>2016</year><volume>2016</volume><issue>587</issue><fpage>49</fpage><lpage>75</lpage><pub-id pub-id-type="doi">10.3897/zookeys.587.7961</pub-id></mixed-citation></tp:treatment-meta><tp:nomenclature><tp:taxon-name>
            <tp:taxon-name-part taxon-name-part-type="genus">Dolichostyrax</tp:taxon-name-part>
            <tp:taxon-name-part taxon-name-part-type="species">longipes</tp:taxon-name-part>
          </tp:taxon-name><tp:taxon-authority>Aurivillius, 1913</tp:taxon-authority><xref ref-type="fig" rid="F2">Figs 13–26</xref><!--PageBreak--><!--PageBreak--><tp:nomenclature-citation-list><tp:nomenclature-citation><tp:taxon-name><tp:taxon-name-part taxon-name-part-type="genus">Dolichostyrax</tp:taxon-name-part> <tp:taxon-name-part taxon-name-part-type="species">longipes</tp:taxon-name-part></tp:taxon-name><comment> Aurivillius, 1913: 239.</comment></tp:nomenclature-citation></tp:nomenclature-citation-list></tp:nomenclature><tp:treatment-sec sec-type="type material"><title>Type material.</title><p>Holotype, male, “Batu Lawi / Expedition / Between ulu / Madihil and Lim- / bang, 5-1911 / Gazette Aug. / 1911 // <named-content xmlns:xlink="http://www.w3.org/1999/xlink" content-type="dwc:institutional_code" xlink:type="simple">NHRS</named-content>-JLKB // 000022861 // 5816 /E94 + // HOLOTYPE / <italic><tp:taxon-name><tp:taxon-name-part taxon-name-part-type="genus">Dolichostyrax</tp:taxon-name-part></tp:taxon-name></italic> / <italic><tp:taxon-name><tp:taxon-name-part taxon-name-part-type="species">longipes</tp:taxon-name-part></tp:taxon-name></italic> Aurivillius, 1913 / Labelled by Gabriš, 2016” (<named-content xmlns:xlink="http://www.w3.org/1999/xlink" content-type="dwc:institutional_code" xlink:type="simple">NHRS</named-content>).</p></tp:treatment-sec><tp:treatment-sec sec-type="material"><title>Other material examined.</title><p>Male, “Malaysia, Sabah / Crocker Range / I-12-2004 / Jackson coll // <italic><tp:taxon-name><tp:taxon-name-part taxon-name-part-type="genus">Dolichostyrax</tp:taxon-name-part></tp:taxon-name></italic> / n. sp. 1 / det. J. Sudre 06 // <italic><tp:taxon-name><tp:taxon-name-part taxon-name-part-type="genus">Dolichostyrax</tp:taxon-name-part></tp:taxon-name></italic> / <italic><tp:taxon-name><tp:taxon-name-part taxon-name-part-type="species">longipes</tp:taxon-name-part></tp:taxon-name></italic> Aurivillius, 1913 / Gabriš det., 2016” (<abbrev xmlns:xlink="http://www.w3.org/1999/xlink" content-type="institution" xlink:title="personal collection of Daniel J. Heffern, Houston, TX, USA" xlink:type="simple">PCDH</abbrev>); male, “BORNEO, Sabah, Malaysia / Kinabalu Park, HQ / 31.1.–2.2.2000, 1500 m / lgt. Jan Cempírek // <italic><tp:taxon-name><tp:taxon-name-part taxon-name-part-type="genus">Dolichostyrax</tp:taxon-name-part></tp:taxon-name></italic> / <italic><tp:taxon-name><tp:taxon-name-part taxon-name-part-type="species">longipes</tp:taxon-name-part></tp:taxon-name></italic> Aurivillius, 1913 / Gabriš det., 2016” (<abbrev xmlns:xlink="http://www.w3.org/1999/xlink" content-type="institution" xlink:title="personal collection of Jim Cope, San Jose, CA, USA" xlink:type="simple">PCJC</abbrev>); female, “Malaysia, Sabah / Sipitang vic / II-26-2005 / local coll // <italic><tp:taxon-name><tp:taxon-name-part taxon-name-part-type="genus">Dolichostyrax</tp:taxon-name-part></tp:taxon-name></italic> / <italic><tp:taxon-name><tp:taxon-name-part taxon-name-part-type="species">longipes</tp:taxon-name-part></tp:taxon-name></italic> Aurivillius, 1913 / Gabriš det., 2016” (<abbrev xmlns:xlink="http://www.w3.org/1999/xlink" content-type="institution" xlink:title="personal collection of Daniel J. Heffern, Houston, TX, USA" xlink:type="simple">PCDH</abbrev>); female, “Malaysia, Sabah / Ranau / II-12-2004 / Lubin coll // <italic><tp:taxon-name><tp:taxon-name-part taxon-name-part-type="genus">Dolichostyrax</tp:taxon-name-part></tp:taxon-name></italic> / n. sp. 1 / det. J. Sudre 06 // <italic><tp:taxon-name><tp:taxon-name-part taxon-name-part-type="genus">Dolichostyrax</tp:taxon-name-part></tp:taxon-name></italic> / <italic><tp:taxon-name><tp:taxon-name-part taxon-name-part-type="species">longipes</tp:taxon-name-part></tp:taxon-name></italic> Aurivillius, 1913 / Gabriš det., 2016” (<abbrev xmlns:xlink="http://www.w3.org/1999/xlink" content-type="institution" xlink:title="personal collection of Daniel J. Heffern, Houston, TX, USA" xlink:type="simple">PCDH</abbrev>); female, “Malaysia, Sabah / Tenom / IV-1-2004 / local <!--PageBreak--><!--PageBreak-->coll // <italic><tp:taxon-name><tp:taxon-name-part taxon-name-part-type="genus">Dolichostyrax</tp:taxon-name-part></tp:taxon-name></italic> / n. sp. / det. J. Sudre // <italic><tp:taxon-name><tp:taxon-name-part taxon-name-part-type="genus">Dolichostyrax</tp:taxon-name-part></tp:taxon-name></italic> / <italic><tp:taxon-name><tp:taxon-name-part taxon-name-part-type="species">longipes</tp:taxon-name-part></tp:taxon-name></italic> Aurivillius, 1913 / Gabriš det., 2016” (<abbrev xmlns:xlink="http://www.w3.org/1999/xlink" content-type="institution" xlink:title="personal collection of Daniel J. Heffern, Houston, TX, USA" xlink:type="simple">PCDH</abbrev>).</p></tp:treatment-sec><tp:treatment-sec sec-type="diagnosis"><title>Diagnosis.</title><p>
            <italic><tp:taxon-name><tp:taxon-name-part taxon-name-part-type="genus">Dolichostyrax</tp:taxon-name-part> <tp:taxon-name-part taxon-name-part-type="species">longipes</tp:taxon-name-part></tp:taxon-name></italic> differs by <italic><tp:taxon-name><tp:taxon-name-part taxon-name-part-type="genus">Dolichostyrax</tp:taxon-name-part> <tp:taxon-name-part taxon-name-part-type="species">moultoni</tp:taxon-name-part></tp:taxon-name></italic> by presence of a distinct bulge at apex of scape (Figs <xref ref-type="fig" rid="F2">16</xref>, <xref ref-type="fig" rid="F2">24</xref>), tegmen basally with short strut (missing in <italic><tp:taxon-name><tp:taxon-name-part taxon-name-part-type="genus">Dolichostyrax</tp:taxon-name-part> <tp:taxon-name-part taxon-name-part-type="species">moultoni</tp:taxon-name-part></tp:taxon-name></italic>; Fig. <xref ref-type="fig" rid="F2">19</xref>), and parameres with with dense long setae at whole apical half (vs. setae distributed sparsely at apex of paramere only; Figs <xref ref-type="fig" rid="F2">19–20</xref>).</p></tp:treatment-sec><tp:treatment-sec sec-type="redescription"><title>Redescription of holotype</title><p>(male). <abbrev xmlns:xlink="http://www.w3.org/1999/xlink" xlink:title="body length, measured from the fore margin of head to the apex of elytra" xlink:type="simple">BL</abbrev> 9.4 mm, <abbrev xmlns:xlink="http://www.w3.org/1999/xlink" xlink:title="maximal body width" xlink:type="simple">BW</abbrev> 3.5 mm. Body black, antennae and legs slightly lighter. Body densely clothed with very short golden brown pubescence, incorporating fine detritus particles. Head about as wide as anterior margin of pronotum. Antennae 1.3 times longer than body length; scape gradually only slightly widened towards apex, apical part distinctly thicker than the rest of scape, forming a distinct bulge (Fig. <xref ref-type="fig" rid="F2">16</xref>), densely covered with very short light brown pubescence; the relative ratio of antennomere lengths 2.5 : 0.3 : 1.0 : 1.0 : 0.8 : 0.7 : 0.6 : 0.6 : 0.6 : 0.6 : 0.8.</p><p>Prothorax as long as wide, laterally with one indistinct tubercle; pronotal disc with a pair of indistinct tubercles near middle and one median at second half; pronotal tubercles punctured. Prosternum in front of coxae 0.6 times shorter than diameter of coxal cavity. Scutellum transverse, more than three times as wide as long. Elytra elongate, 1.4 times as long as wide at widest part, 1.6 times as long as pronotum, widest at middle; each elytron with three rows of tubercles irregular in shape and size (Figs <xref ref-type="fig" rid="F2">13</xref>, <xref ref-type="fig" rid="F2">14</xref>), tubercles only slightly elevated from deeply wrinkled elytral surface; sparsely covered with large deep punctures arranged in rows, visible mainly from the lateral view. Legs long, slender; with all tibial spurs distinct; right protarsus and metatarsus with only tarsomere I preserved, right mesotarsus missing; relative lengths of metatarsomeres 1.0 : 0.8 : 1.2 : 1.8.</p><p>Male genitalia with tegmen elongate, widest before middle, basally with short strut; parameres elongate, less than half of phallobase length, with dense long setae at apical half (Fig. <xref ref-type="fig" rid="F2">19</xref>). Penis weakly curved at lateral view, apically truncate; dorsal struts diverged from about 1/2 of penis length. Internal sac long, with paired small medial and distinct flagellar sclerites (Figs <xref ref-type="fig" rid="F2">17–18</xref>).</p></tp:treatment-sec><tp:treatment-sec sec-type="variability"><title>Variability in males.</title><p>
            <abbrev xmlns:xlink="http://www.w3.org/1999/xlink" xlink:title="body length, measured from the fore margin of head to the apex of elytra" xlink:type="simple">BL</abbrev> 9.4–11.8 mm, <abbrev xmlns:xlink="http://www.w3.org/1999/xlink" xlink:title="maximal body width" xlink:type="simple">BW</abbrev> 3.5–4.3 mm. Antennae 1.0–1.3 times longer than body length. Prothorax laterally with one more or less distinct obtuse tooth; pronotal disc slightly to deeply wrinkled; pronotal and elytral tubercles more distinct in other males than holotype. Male from Kinabalu Park (<abbrev xmlns:xlink="http://www.w3.org/1999/xlink" content-type="institution" xlink:title="personal collection of Jim Cope, San Jose, CA, USA" xlink:type="simple">PCJC</abbrev>) large, with pubescence very dense, yellowish brown, and with slightly narrower tegmen.</p></tp:treatment-sec><tp:treatment-sec sec-type="description"><title>Description of female.</title><p>Most characters same as for males. <abbrev xmlns:xlink="http://www.w3.org/1999/xlink" xlink:title="body length, measured from the fore margin of head to the apex of elytra" xlink:type="simple">BL</abbrev> 11.7–12.5 mm, <abbrev xmlns:xlink="http://www.w3.org/1999/xlink" xlink:title="maximal body width" xlink:type="simple">BW</abbrev> 4.3–4.9 mm. Antennae 0.9–1.0 times longer than body length. Pronotal and elytral tubercles more or less distinct; tubercles smooth or with individual punctures. Elytra elongate, 1.4–1.6 times as long as wide at widest part, 1.8–2.3 times as long as pronotum. Female genitalia with elongate ovipositor (Fig. <xref ref-type="fig" rid="F2">25</xref>). Bursa copulatrix small. Spermatheca slender, elongate, curved; sclerotized part of spermathecal duct simply coiled, distinctly shorter than spermatheca itself (Fig. <xref ref-type="fig" rid="F2">26</xref>).</p></tp:treatment-sec><tp:treatment-sec sec-type="distribution"><title>Distribution.</title><p>Malaysia: Borneo (Sabah).</p><!--PageBreak--></tp:treatment-sec><tp:treatment-sec><!--Section generated to contain objects referenced in tp:taxon-treatment.--><fig id="F2" position="float" orientation="portrait"><label>Figures 13–26.</label><caption><p>
          <bold>13–20</bold> <italic><tp:taxon-name><tp:taxon-name-part taxon-name-part-type="genus">Dolichostyrax</tp:taxon-name-part> <tp:taxon-name-part taxon-name-part-type="species">longipes</tp:taxon-name-part></tp:taxon-name></italic> Aurivillius, holotype male: <bold>13</bold> Dorsal habitus <bold>14</bold> Lateral habitus <bold>15</bold> Head, frontal view <bold>16</bold> Antenna <bold>17</bold> Penis, ventral view <bold>18</bold> Penis, lateral view <bold>19</bold> Tegmen, ventral view <bold>20</bold> Tegmen, lateral view <bold>21–26</bold> <italic><tp:taxon-name><tp:taxon-name-part taxon-name-part-type="genus">Dolichostyrax</tp:taxon-name-part> <tp:taxon-name-part taxon-name-part-type="species">longipes</tp:taxon-name-part></tp:taxon-name></italic> Aurivillius, female: <bold>21</bold> Dorsal habitus <bold>22</bold> Lateral habitus <bold>23</bold> Head, frontal view <bold>24</bold> Antenna <bold>25</bold> Reproductive system <bold>26</bold> Spermatheca. Not to scale.</p></caption><graphic xmlns:xlink="http://www.w3.org/1999/xlink" xlink:href="zookeys-587-049-g002.jpg" position="float" orientation="portrait" xlink:type="simple" id="oo_87961.jpg"/></fig></tp:treatment-sec></tp:taxon-treatment>
