# Supplementary material for: Review of Dolichostyrax Aurivillius (Cerambycidae, Lamiinae) in Borneo, with descriptions of three new genera and the first case of (ovo)viviparity in the long-horned beetles
Source: Zookeys. 2016 May 10;(587):49–75. doi: 10.3897/zookeys.587.7961 (PMC4926708; doi:10.3897/zookeys.587.7961)
Supplement: XML Treatment for Microdolichostyrax [file zookeys.587.7961-treatment4.xml]

<!DOCTYPE tp:taxon-treatment
  PUBLIC "-//TaxonX//DTD Taxonomic Treatment Publishing DTD v0 20100105//EN" "tax-treatment-NSO.dtd">
<tp:taxon-treatment xmlns:tp="http://www.plazi.org/taxpub"><tp:treatment-meta><kwd-group><label>Taxon classification</label><kwd><named-content content-type="kingdom">Animalia</named-content></kwd><kwd><named-content content-type="order">Coleoptera</named-content></kwd><kwd><named-content content-type="family">Cerambycidae</named-content></kwd></kwd-group><mixed-citation publication-type="journal"><person-group><name><surname>Gabriš</surname><given-names>Radim</given-names></name><name><surname>Kundrata</surname><given-names>Robin</given-names></name><name><surname>Trnka</surname><given-names>Filip</given-names></name></person-group><article-title>Review of <italic><tp:taxon-name><tp:taxon-name-part taxon-name-part-type="genus">Dolichostyrax</tp:taxon-name-part></tp:taxon-name></italic> Aurivillius (<tp:taxon-name><tp:taxon-name-part taxon-name-part-type="family">Cerambycidae</tp:taxon-name-part></tp:taxon-name>, <tp:taxon-name><tp:taxon-name-part taxon-name-part-type="subfamily">Lamiinae</tp:taxon-name-part></tp:taxon-name>) in Borneo, with descriptions of three new genera and the first case of (ovo)viviparity in the long-horned beetles</article-title><source>Zookeys</source><day>10</day><month>5</month><year>2016</year><volume>2016</volume><issue>587</issue><fpage>49</fpage><lpage>75</lpage><pub-id pub-id-type="doi">10.3897/zookeys.587.7961</pub-id></mixed-citation></tp:treatment-meta><tp:nomenclature><label>Genus</label><tp:taxon-name>
            <tp:taxon-name-part taxon-name-part-type="genus">Microdolichostyrax</tp:taxon-name-part>
            <object-id xmlns:xlink="http://www.w3.org/1999/xlink" content-type="zoobank" xlink:type="simple">http://zoobank.org/0F156593-8C03-452B-8F91-C4EDC18FD6DC</object-id>
          </tp:taxon-name><tp:taxon-status xmlns:xlink="http://www.w3.org/1999/xlink" xlink:type="simple">gen. n.</tp:taxon-status></tp:nomenclature><tp:treatment-sec sec-type="type species"><title>Type species.</title><p>
            <italic><tp:taxon-name><tp:taxon-name-part taxon-name-part-type="genus">Microdolichostyrax</tp:taxon-name-part> <tp:taxon-name-part taxon-name-part-type="species">hefferni</tp:taxon-name-part></tp:taxon-name></italic> sp. n.</p></tp:treatment-sec><tp:treatment-sec sec-type="diagnosis"><title>Diagnosis.</title><p>The genus <italic><tp:taxon-name><tp:taxon-name-part taxon-name-part-type="genus">Microdolichostyrax</tp:taxon-name-part></tp:taxon-name></italic> can be easily recognized by the following combination of characters: generally smaller habitus (<abbrev xmlns:xlink="http://www.w3.org/1999/xlink" xlink:title="body length, measured from the fore margin of head to the apex of elytra" xlink:type="simple">BL</abbrev> 9.0–10.5), antennae 0.7 times as long as body, surface of scape slightly distorted (unique in Bornean <tp:taxon-name><tp:taxon-name-part taxon-name-part-type="genus">Morimopsini</tp:taxon-name-part></tp:taxon-name>), antennomere II 0.5–0.8 times as long as antennomere III, antennomere IV longer than antennomere III, antennomere XI longer than antennomere III, antennomeres relatively short (e.g. antennomere III length/width ratio = 1.7–1.8), mandibular apex unidentate, elytra with rows of individual tubercles, and tibial spurs 2-2-2 (Figs <xref ref-type="fig" rid="F3">27–28</xref>, <xref ref-type="fig" rid="F3">34–35</xref>).</p></tp:treatment-sec><tp:treatment-sec sec-type="etymology"><title>Etymology.</title><p>The name <italic><tp:taxon-name><tp:taxon-name-part taxon-name-part-type="genus">Microdolichostyrax</tp:taxon-name-part></tp:taxon-name></italic> gen. n. refers to the smaller size of the specimens belonging to the genus, and to its similarity to <italic><tp:taxon-name><tp:taxon-name-part taxon-name-part-type="genus">Dolichostyrax</tp:taxon-name-part></tp:taxon-name></italic> Aurivillius. Gender: masculine.</p></tp:treatment-sec><tp:treatment-sec sec-type="description"><title>Description.</title><p>Female. Body elongate, <abbrev xmlns:xlink="http://www.w3.org/1999/xlink" xlink:title="body length, measured from the fore margin of head to the apex of elytra" xlink:type="simple">BL</abbrev> 9.0–10.5 mm, <abbrev xmlns:xlink="http://www.w3.org/1999/xlink" xlink:title="maximal body width" xlink:type="simple">BW</abbrev> 2.9–3.7 mm. Body brown; antennae, legs and palpi lighter (Figs <xref ref-type="fig" rid="F3">27</xref>, <xref ref-type="fig" rid="F3">34</xref>). Body densely clothed with very short yellowish or chestnut brown pubescence, incorporating fine detritus particles.</p><p>Head slightly wider than anterior pronotal margin; genae convex at frontal view; frontoclypeus with midline running from interantennal groove to labrum, sparsely punctured; antennal tubercles prominent with deep depression in between; anterior margin of anteclypeus shallowly emarginate, with sparse long yellowish semi-erected setae. Labrum free, transverse, glabrous, with sparse long semi-erect setae (Figs <xref ref-type="fig" rid="F3">30</xref>, <xref ref-type="fig" rid="F3">36</xref>). Eyes rather small, reniform, vertically elongate, slightly emarginate at antennal articulations, lower lobes narrower than genae. Antennae 11-segmented, 0.7 times as long as body; scape enlarged, slightly curved, longest, reaching about half of pronotum, gradually widened towards apex, thickest at apical part, surface slightly distorted, not smooth, covered with very short dense pubescence; the rest of antennomeres with sparser pubescence, pedicel very small, shortest, the relative ratio of antennomere lengths: I–IV 3.2–3.9 : 0.5–0.8 : 1.0 : 1.1–1.3; antennomere III relatively wide (length/width ratio = 1.7–1.8), antennomere V slightly shorter than IV, antennomeres VI–X subequal in length, apical antennomere simple, 1.4–1.5 times as long as antennomere III (Figs <xref ref-type="fig" rid="F3">31</xref>, <xref ref-type="fig" rid="F3">37</xref>). Mandibles short and broad; apex unidentate (Fig. <xref ref-type="fig" rid="F1">6</xref>). Maxillary palpi 4-segmented, apical palpomere fusiform (Fig. <xref ref-type="fig" rid="F1">7</xref>). Labial palpi 3-segmented, apical palopmere fusiform.</p><p>Prothorax sub-cylindrical, 0.9–1.0 times as long as wide, widest at middle, gradually narrowed towards posterior margin, laterally with one small obtuse tubercle; pronotal disc weakly convex, sparsely covered with deep puncturation, with a pair of tubercles near middle and one median at second half; anterior and posterior angles obtuse; pronotal tubercles punctured (Figs <xref ref-type="fig" rid="F3">27</xref>, <xref ref-type="fig" rid="F3">34</xref>). Prosternum in front of coxae 0.8–0.9 times shorter than diameter of coxal cavity, procoxal cavities circular, narrowly separated (Fig. <xref ref-type="fig" rid="F3">29</xref>). Scutellum transverse, more than three times as wide as long. Elytra elongate, 1.6–1.8 times as long as wide at widest part, 2.1–2.3 times as long as <!--PageBreak-->pronotum, basally slightly wider than posterior pronotal margin, widest near middle, from middle gradually tapered towards apex; each elytron with three rows of irregular, slightly elevated tubercles (Figs <xref ref-type="fig" rid="F3">27</xref>, <xref ref-type="fig" rid="F3">34</xref>), sparsely covered by large deep punctures irregularly in rows, surface not wrinkled; outer elytral margin curved at lateral view (Figs <xref ref-type="fig" rid="F3">28</xref>, <xref ref-type="fig" rid="F3">35</xref>). Mesoventrite with anterior edge on different plane than metaventrite. Mesocoxal cavities circular, separated slightly wider than in procoxal cavities. Metaventrite transverse, more than two times wide as long, posterior margin emarginated, with wide, moderately deep median emargination. Metacoxal cavities separated as widely as mesocoxal ones, extending laterally to meet elytra (Fig. <xref ref-type="fig" rid="F3">29</xref>). Hind wing absent. Legs long, slender; femora weakly swollen distally, tibial spurs 2-2-2, protibiae with pubescent groove (antennal cleaner) on inner face, mesotibiae with pubescent groove on outer face, metatibiae without groove; tarsal formula 4-4-4; relative lengths of metatarsomeres 1.0 : 0.6 : 1:0 : 1.6–1.7; last tarsomere with four long erected setae at ventral face, claws simple, empodium absent.</p><p>Abdomen with five ventrites (Fig. <xref ref-type="fig" rid="F3">29</xref>), first ventrite (excluding intercoxal process) almost two times longer than second; intercoxal process short, broadly rounded. Fifth ventrite with apex truncate, margin with sparse semi-erect pubescence. Female genitalia with ovipositor elongate, narrow, apically with short styli (Figs <xref ref-type="fig" rid="F3">32</xref>, <xref ref-type="fig" rid="F3">38</xref>). Vagina narrow, with pair of vaginal plates. Bursa copulatrix small. Spermatheca present, well-sclerotized, elongate, more or less curved, apex rounded or tapered; sclerotized part of spermathecal duct short or very long, strongly coiled (Figs <xref ref-type="fig" rid="F3">33</xref>, <xref ref-type="fig" rid="F3">39</xref>).</p><p>Male unknown.</p></tp:treatment-sec><tp:treatment-sec sec-type="distribution"><title>Distribution.</title><p>Malaysia: Borneo (Sabah).</p></tp:treatment-sec><tp:treatment-sec><!--Section generated to contain objects referenced in tp:taxon-treatment.--><fig id="F3" position="float" orientation="portrait"><label>Figures 27–39.</label><caption><p>
          <bold>27–33</bold> <italic><tp:taxon-name><tp:taxon-name-part taxon-name-part-type="genus">Microdolichostyrax</tp:taxon-name-part> <tp:taxon-name-part taxon-name-part-type="species">hefferni</tp:taxon-name-part></tp:taxon-name></italic> sp. n., holotype female: <bold>27</bold> Dorsal habitus <bold>28</bold> Lateral habitus <bold>29</bold> Ventral habitus <bold>30</bold> Head,frontal view <bold>31</bold> Antenna <bold>32</bold> Reproductive system <bold>33</bold> Spermatheca <bold>34–39</bold> <italic><tp:taxon-name><tp:taxon-name-part taxon-name-part-type="genus">Microdolichostyrax</tp:taxon-name-part> <tp:taxon-name-part taxon-name-part-type="species">minutus</tp:taxon-name-part></tp:taxon-name></italic> sp. n., holotype female: <bold>34</bold> Dorsal habitus <bold>35</bold> Lateral habitus <bold>36</bold> Head, frontal view <bold>37</bold> Antenna <bold>38</bold> Reproductive system <bold>39</bold> Spermatheca. Not to scale.</p></caption><graphic xmlns:xlink="http://www.w3.org/1999/xlink" xlink:href="zookeys-587-049-g003.jpg" position="float" orientation="portrait" xlink:type="simple" id="oo_87962.jpg"/></fig><fig id="F1" position="float" orientation="portrait"><label>Figures 1–12.</label><caption><p>
          <italic><tp:taxon-name><tp:taxon-name-part taxon-name-part-type="genus">Dolichostyrax</tp:taxon-name-part> <tp:taxon-name-part taxon-name-part-type="species">moultoni</tp:taxon-name-part></tp:taxon-name></italic> Aurivillius, holotype male: <bold>1</bold> Dorsal habitus <bold>2</bold> Lateral habitus <bold>3</bold> Ventral habitus <bold>4</bold> Head, frontal view <bold>5</bold> Antenna <bold>6</bold> Mandible apex <bold>7</bold> Apical maxillary palpomeres <bold>8</bold> Apex of protibia with protarsus <bold>9</bold> Penis, ventral view <bold>10</bold> Penis, lateral view <bold>11</bold> Tegmen, ventral view <bold>12</bold> Tegmen, lateral view. Not to scale.</p></caption><graphic xmlns:xlink="http://www.w3.org/1999/xlink" xlink:href="zookeys-587-049-g001.jpg" position="float" orientation="portrait" xlink:type="simple" id="oo_87960.jpg"/></fig></tp:treatment-sec></tp:taxon-treatment>
