# Supplementary material for: Review of Dolichostyrax Aurivillius (Cerambycidae, Lamiinae) in Borneo, with descriptions of three new genera and the first case of (ovo)viviparity in the long-horned beetles
Source: Zookeys. 2016 May 10;(587):49–75. doi: 10.3897/zookeys.587.7961 (PMC4926708; doi:10.3897/zookeys.587.7961)
Supplement: XML Treatment for Microdolichostyrax hefferni [file zookeys.587.7961-treatment5.xml]

<!DOCTYPE tp:taxon-treatment
  PUBLIC "-//TaxonX//DTD Taxonomic Treatment Publishing DTD v0 20100105//EN" "tax-treatment-NSO.dtd">
<tp:taxon-treatment xmlns:tp="http://www.plazi.org/taxpub"><tp:treatment-meta><kwd-group><label>Taxon classification</label><kwd><named-content content-type="kingdom">Animalia</named-content></kwd><kwd><named-content content-type="order">Coleoptera</named-content></kwd><kwd><named-content content-type="family">Cerambycidae</named-content></kwd></kwd-group><mixed-citation publication-type="journal"><person-group><name><surname>Gabriš</surname><given-names>Radim</given-names></name><name><surname>Kundrata</surname><given-names>Robin</given-names></name><name><surname>Trnka</surname><given-names>Filip</given-names></name></person-group><article-title>Review of <italic><tp:taxon-name><tp:taxon-name-part taxon-name-part-type="genus">Dolichostyrax</tp:taxon-name-part></tp:taxon-name></italic> Aurivillius (<tp:taxon-name><tp:taxon-name-part taxon-name-part-type="family">Cerambycidae</tp:taxon-name-part></tp:taxon-name>, <tp:taxon-name><tp:taxon-name-part taxon-name-part-type="subfamily">Lamiinae</tp:taxon-name-part></tp:taxon-name>) in Borneo, with descriptions of three new genera and the first case of (ovo)viviparity in the long-horned beetles</article-title><source>Zookeys</source><day>10</day><month>5</month><year>2016</year><volume>2016</volume><issue>587</issue><fpage>49</fpage><lpage>75</lpage><pub-id pub-id-type="doi">10.3897/zookeys.587.7961</pub-id></mixed-citation></tp:treatment-meta><tp:nomenclature><tp:taxon-name>
            <tp:taxon-name-part taxon-name-part-type="genus">Microdolichostyrax</tp:taxon-name-part>
            <tp:taxon-name-part taxon-name-part-type="species">hefferni</tp:taxon-name-part>
            <object-id xmlns:xlink="http://www.w3.org/1999/xlink" content-type="zoobank" xlink:type="simple">http://zoobank.org/FFFF7E31-3701-455A-B3F5-394D76983B7F</object-id>
          </tp:taxon-name><tp:taxon-status xmlns:xlink="http://www.w3.org/1999/xlink" xlink:type="simple">sp. n.</tp:taxon-status><xref ref-type="fig" rid="F3">Figs 27–33</xref></tp:nomenclature><tp:treatment-sec sec-type="type material"><title>Type material.</title><p>Holotype, female, “Malaysia, Sabah / Sipitang area / II-1-2003 / local coll // <italic><tp:taxon-name><tp:taxon-name-part taxon-name-part-type="genus">Dolichostyrax</tp:taxon-name-part></tp:taxon-name></italic> / <italic><tp:taxon-name><tp:taxon-name-part taxon-name-part-type="species">longipes</tp:taxon-name-part></tp:taxon-name></italic> / Aurivillius / det J. Sudre 06 // HOLOTYPE / <italic><tp:taxon-name><tp:taxon-name-part taxon-name-part-type="genus">Microdolichostyrax</tp:taxon-name-part></tp:taxon-name></italic> / <italic><tp:taxon-name><tp:taxon-name-part taxon-name-part-type="species">hefferni</tp:taxon-name-part></tp:taxon-name></italic> Gabriš, Kundrata / &amp; Trnka, 2016 / gen. et sp. n.” (<named-content xmlns:xlink="http://www.w3.org/1999/xlink" content-type="dwc:institutional_code" xlink:type="simple">HNHM</named-content>, ex <abbrev xmlns:xlink="http://www.w3.org/1999/xlink" content-type="institution" xlink:title="personal collection of Daniel J. Heffern, Houston, TX, USA" xlink:type="simple">PCDH</abbrev>). Three paratypes. Female, “Malaysia, Sabah / Sipitang area / II-1-2003 / local coll // <italic><tp:taxon-name><tp:taxon-name-part taxon-name-part-type="genus">Dolichostyrax</tp:taxon-name-part></tp:taxon-name></italic> / <italic><tp:taxon-name><tp:taxon-name-part taxon-name-part-type="species">longipes</tp:taxon-name-part></tp:taxon-name></italic> / Aurivillius / det. J. Sudre 06 // PARATYPE / <italic><tp:taxon-name><tp:taxon-name-part taxon-name-part-type="genus">Microdolichostyrax</tp:taxon-name-part></tp:taxon-name></italic> / <italic><tp:taxon-name><tp:taxon-name-part taxon-name-part-type="species">hefferni</tp:taxon-name-part></tp:taxon-name></italic> Gabriš, Kundrata / &amp; Trnka, 2016 / gen. et sp. n.” (<abbrev xmlns:xlink="http://www.w3.org/1999/xlink" content-type="institution" xlink:title="personal collection of Daniel J. Heffern, Houston, TX, USA" xlink:type="simple">PCDH</abbrev>); female, “Malaysia, Sabah / Mt. Trus-Madi / III-17-2003/ local coll ‘Addle‘ // <italic><tp:taxon-name><tp:taxon-name-part taxon-name-part-type="genus">Dolichostyrax</tp:taxon-name-part></tp:taxon-name></italic> / <italic><tp:taxon-name><tp:taxon-name-part taxon-name-part-type="species">longipes</tp:taxon-name-part></tp:taxon-name></italic> / Aurivillius / det J. Sudre // PARATYPE / <italic><tp:taxon-name><tp:taxon-name-part taxon-name-part-type="genus">Microdolichostyrax</tp:taxon-name-part></tp:taxon-name></italic> / <italic><tp:taxon-name><tp:taxon-name-part taxon-name-part-type="species">hefferni</tp:taxon-name-part></tp:taxon-name></italic> Gabriš, Kundrata / &amp; Trnka, 2016 / gen. et sp. n.” (<abbrev xmlns:xlink="http://www.w3.org/1999/xlink" content-type="institution" xlink:title="personal collection of Daniel J. Heffern, Houston, TX, USA" xlink:type="simple">PCDH</abbrev>); female, “Malaysia, Sabah / Sipitang area / III-3-2003 / local coll ‘Unil‘ // <italic><tp:taxon-name><tp:taxon-name-part taxon-name-part-type="genus">Dolichostyrax</tp:taxon-name-part></tp:taxon-name></italic> / <italic><tp:taxon-name><tp:taxon-name-part taxon-name-part-type="species">longipes</tp:taxon-name-part></tp:taxon-name></italic> / Aurivillius / det J. Sudre 06 // PARATYPE / <italic><tp:taxon-name><tp:taxon-name-part taxon-name-part-type="genus">Microdolichostyrax</tp:taxon-name-part></tp:taxon-name></italic> / <italic><tp:taxon-name><tp:taxon-name-part taxon-name-part-type="species">hefferni</tp:taxon-name-part></tp:taxon-name></italic> Gabriš, Kundrata / &amp; Trnka, 2016 / gen. et sp. n.” (<abbrev xmlns:xlink="http://www.w3.org/1999/xlink" content-type="institution" xlink:title="personal collection of Daniel J. Heffern, Houston, TX, USA" xlink:type="simple">PCDH</abbrev>).</p></tp:treatment-sec><tp:treatment-sec sec-type="diagnosis"><title>Diagnosis.</title><p>This species is very similar to <italic><tp:taxon-name><tp:taxon-name-part taxon-name-part-type="genus">Microdolichostyrax</tp:taxon-name-part> <tp:taxon-name-part taxon-name-part-type="species">minutus</tp:taxon-name-part></tp:taxon-name></italic> sp. n., but differs by slightly larger body (<abbrev xmlns:xlink="http://www.w3.org/1999/xlink" xlink:title="body length, measured from the fore margin of head to the apex of elytra" xlink:type="simple">BL</abbrev> 9.8–10.5 mm vs. 9.0, respectively); body pubescence darker, chestnut brown (vs. yellowish brown; Figs <xref ref-type="fig" rid="F3">27</xref>, <xref ref-type="fig" rid="F3">34</xref>), antennomere II relatively longer, 0.7 times as long as antennomere III (vs. 0.5 times), spermatheca with apex rounded (vs. tapered), and the sclerotized part of spermathecal duct very long, strongly coiled (vs. short; Figs <xref ref-type="fig" rid="F3">33</xref>, <xref ref-type="fig" rid="F3">39</xref>).</p></tp:treatment-sec><tp:treatment-sec sec-type="description"><title>Description of holotype</title><p>(female). <abbrev xmlns:xlink="http://www.w3.org/1999/xlink" xlink:title="body length, measured from the fore margin of head to the apex of elytra" xlink:type="simple">BL</abbrev> 9.8 mm, <abbrev xmlns:xlink="http://www.w3.org/1999/xlink" xlink:title="maximal body width" xlink:type="simple">BW</abbrev> 3.3 mm. Body brown; antennae, legs and palpi lighter. Body densely clothed with very short chestnut brown pubescence, incorporating fine detritus particles (Fig. <xref ref-type="fig" rid="F3">27</xref>).</p><p>Head slightly wider than anterior pronotal margin. Antennae 0.7 times as long as body; scape enlarged, reaching about half of pronotum, gradually widened towards apex, thickest at apical part, surface slightly distorted, not smooth, covered with very short dense pubescence; the relative ratio of antennomere lengths: 3.4 : 0.7 : 1.0 : 1.2 : 1.1 : 0.9 : 0.8 : 0.8 : 0.8 : 0.8 : 1.4 (Fig. <xref ref-type="fig" rid="F3">31</xref>).</p><p>Prothorax as long as wide, laterally with one small obtuse tubercle; pronotal disc with pair of tubercles near middle and one median at second half; pronotal tubercles punctured. Prosternum in front of coxae 0.8 times shorter than diameter of coxal cavity. Scutellum transverse, about 3.5 times as wide as long. Elytra elongate, 1.8 times as long as wide at widest part, 2.3 times as long as pronotum, widest near middle; each elytron with three rows of irregular, slightly elevated tubercles (Figs <xref ref-type="fig" rid="F3">27–28</xref>), sparsely covered by large deep punctures irregularly in rows, surface not wrinkled. Legs long, slender; relative lengths of metatarsomeres 1.0 : 0.6 : 1:0 : 1.6.</p><p>Female genitalia with ovipositor elongate, narrow, apically with short styli (Fig. <xref ref-type="fig" rid="F3">32</xref>). Vagina narrow, with pair of vaginal plates. Bursa copulatrix small. Spermatheca well-sclerotized, simple, slender, elongate, slightly curved, apex rounded; sclerotized part of spermathecal duct very long, strongly coiled (Fig. <xref ref-type="fig" rid="F3">33</xref>).</p></tp:treatment-sec><tp:treatment-sec sec-type="variability"><title>Variability.</title><p>
            <abbrev xmlns:xlink="http://www.w3.org/1999/xlink" xlink:title="body length, measured from the fore margin of head to the apex of elytra" xlink:type="simple">BL</abbrev> 9.8–10.5 mm, <abbrev xmlns:xlink="http://www.w3.org/1999/xlink" xlink:title="maximal body width" xlink:type="simple">BW</abbrev> 3.3–3.7 mm. Paratypes are slightly larger and more oval than holotype.</p></tp:treatment-sec><tp:treatment-sec sec-type="distribution"><title>Distribution.</title><p>Malaysia: Borneo (Sabah: Sipitang, Trus Madi).</p></tp:treatment-sec><tp:treatment-sec sec-type="etymology"><title>Etymology.</title><p>The specific name is a patronym in honor of Mr. Daniel J. Heffern (Houston, USA), who kindly provided us with the type material.</p></tp:treatment-sec><tp:treatment-sec><!--Section generated to contain objects referenced in tp:taxon-treatment.--><fig id="F3" position="float" orientation="portrait"><label>Figures 27–39.</label><caption><p>
          <bold>27–33</bold> <italic><tp:taxon-name><tp:taxon-name-part taxon-name-part-type="genus">Microdolichostyrax</tp:taxon-name-part> <tp:taxon-name-part taxon-name-part-type="species">hefferni</tp:taxon-name-part></tp:taxon-name></italic> sp. n., holotype female: <bold>27</bold> Dorsal habitus <bold>28</bold> Lateral habitus <bold>29</bold> Ventral habitus <bold>30</bold> Head,frontal view <bold>31</bold> Antenna <bold>32</bold> Reproductive system <bold>33</bold> Spermatheca <bold>34–39</bold> <italic><tp:taxon-name><tp:taxon-name-part taxon-name-part-type="genus">Microdolichostyrax</tp:taxon-name-part> <tp:taxon-name-part taxon-name-part-type="species">minutus</tp:taxon-name-part></tp:taxon-name></italic> sp. n., holotype female: <bold>34</bold> Dorsal habitus <bold>35</bold> Lateral habitus <bold>36</bold> Head, frontal view <bold>37</bold> Antenna <bold>38</bold> Reproductive system <bold>39</bold> Spermatheca. Not to scale.</p></caption><graphic xmlns:xlink="http://www.w3.org/1999/xlink" xlink:href="zookeys-587-049-g003.jpg" position="float" orientation="portrait" xlink:type="simple" id="oo_87962.jpg"/></fig></tp:treatment-sec></tp:taxon-treatment>
