# Supplementary material for: Review of Dolichostyrax Aurivillius (Cerambycidae, Lamiinae) in Borneo, with descriptions of three new genera and the first case of (ovo)viviparity in the long-horned beetles
Source: Zookeys. 2016 May 10;(587):49–75. doi: 10.3897/zookeys.587.7961 (PMC4926708; doi:10.3897/zookeys.587.7961)
Supplement: XML Treatment for Eurystyrax [file zookeys.587.7961-treatment7.xml]

<!DOCTYPE tp:taxon-treatment
  PUBLIC "-//TaxonX//DTD Taxonomic Treatment Publishing DTD v0 20100105//EN" "tax-treatment-NSO.dtd">
<tp:taxon-treatment xmlns:tp="http://www.plazi.org/taxpub"><tp:treatment-meta><kwd-group><label>Taxon classification</label><kwd><named-content content-type="kingdom">Animalia</named-content></kwd><kwd><named-content content-type="order">Coleoptera</named-content></kwd><kwd><named-content content-type="family">Cerambycidae</named-content></kwd></kwd-group><mixed-citation publication-type="journal"><person-group><name><surname>Gabriš</surname><given-names>Radim</given-names></name><name><surname>Kundrata</surname><given-names>Robin</given-names></name><name><surname>Trnka</surname><given-names>Filip</given-names></name></person-group><article-title>Review of <italic><tp:taxon-name><tp:taxon-name-part taxon-name-part-type="genus">Dolichostyrax</tp:taxon-name-part></tp:taxon-name></italic> Aurivillius (<tp:taxon-name><tp:taxon-name-part taxon-name-part-type="family">Cerambycidae</tp:taxon-name-part></tp:taxon-name>, <tp:taxon-name><tp:taxon-name-part taxon-name-part-type="subfamily">Lamiinae</tp:taxon-name-part></tp:taxon-name>) in Borneo, with descriptions of three new genera and the first case of (ovo)viviparity in the long-horned beetles</article-title><source>Zookeys</source><day>10</day><month>5</month><year>2016</year><volume>2016</volume><issue>587</issue><fpage>49</fpage><lpage>75</lpage><pub-id pub-id-type="doi">10.3897/zookeys.587.7961</pub-id></mixed-citation></tp:treatment-meta><tp:nomenclature><label>Genus</label><tp:taxon-name>
            <tp:taxon-name-part taxon-name-part-type="genus">Eurystyrax</tp:taxon-name-part>
            <object-id xmlns:xlink="http://www.w3.org/1999/xlink" content-type="zoobank" xlink:type="simple">http://zoobank.org/1559EF45-63F6-4331-9931-6508C8C5A5A8</object-id>
          </tp:taxon-name><tp:taxon-status xmlns:xlink="http://www.w3.org/1999/xlink" xlink:type="simple">gen. n.</tp:taxon-status></tp:nomenclature><tp:treatment-sec sec-type="type species"><title>Type species.</title><p>
            <italic><tp:taxon-name><tp:taxon-name-part taxon-name-part-type="genus">Eurystyrax</tp:taxon-name-part> <tp:taxon-name-part taxon-name-part-type="species">nemethi</tp:taxon-name-part></tp:taxon-name></italic> sp. n.</p></tp:treatment-sec><tp:treatment-sec sec-type="diagnosis"><title>Diagnosis.</title><p>The <italic><tp:taxon-name><tp:taxon-name-part taxon-name-part-type="genus">Eurystyrax</tp:taxon-name-part> <tp:taxon-name-part taxon-name-part-type="species">nemethi</tp:taxon-name-part></tp:taxon-name></italic> gen. et sp. n. can be easily recognized by its robust body (<abbrev xmlns:xlink="http://www.w3.org/1999/xlink" xlink:title="body length, measured from the fore margin of head to the apex of elytra" xlink:type="simple">BL</abbrev> 14.3 mm), genae parallel-sided at frontal view (Fig. <xref ref-type="fig" rid="F4">43</xref>), elytra with distinct ridges without individual tubercles (Fig. <xref ref-type="fig" rid="F4">40</xref>), and outer elytral margin straight at lateral view (Fig. <xref ref-type="fig" rid="F4">41</xref>).</p></tp:treatment-sec><tp:treatment-sec sec-type="description"><title>Description.</title><p>Female. Body robust, elongate, <abbrev xmlns:xlink="http://www.w3.org/1999/xlink" xlink:title="body length, measured from the fore margin of head to the apex of elytra" xlink:type="simple">BL</abbrev> 14.3 mm, <abbrev xmlns:xlink="http://www.w3.org/1999/xlink" xlink:title="maximal body width" xlink:type="simple">BW</abbrev> 5.1 mm. Body black, densely clothed with very short greyish pubescence, incorporating fine detritus particles.</p><p>Head about as wide as anterior pronotal margin, subquadrate at frontal view (genae parallel-sided); frontoclypeus with midline running from interantennal groove to labrum, sparsely punctured; antennal tubercles prominent with deep depression in between; anterior margin of anteclypeus shallowly emarginate, with sparse long yellowish semi-erected setae (Fig. <xref ref-type="fig" rid="F4">43</xref>). Labrum free, transverse, glabrous, with sparse long erected setae at apical half; frontal margin with very short dense golden pubescence. Eyes rather small, reniform, vertically elongate, slightly emarginate at antennal <!--PageBreak-->articulations, lower lobes distinctly narrower than genae. Antennae 11-segmented, 0.6 times as long as body; scape enlarged, slightly curved, longest, reaching about half of pronotum, gradually widened towards apex, thickest at apical part, surface smooth, covered with very short dense pale pubescence; the rest of antennomeres with sparser pubescence, pedicel very small, shortest, the relative ratio of antennomere lengths: 3.4 : 0.4 : 1.0 : 1.1 : 0.8 : 0.8 : 0.7 : 0.6 : 0.6 : 0.7 : 1.4 (Fig. <xref ref-type="fig" rid="F4">44</xref>), antennomere III 2.4 times as long as wide. Mandibles short and broad, apex unidentate (Fig. <xref ref-type="fig" rid="F1">6</xref>). Maxillary palpi 4-segmented, apical palpomere fusiform. Labial palpi 3-segmented, apical palpomere of same shape as maxillary one.</p><p>Prothorax sub-cylindrical, as long as wide, widest at middle, gradually slightly narrowed towards posterior margin, laterally without tubercles; pronotal disc sub-parallel sided, weakly convex, surface coarsely wrinkled, without distinct tubercles, sparsely covered with deep puncturation, anterior and posterior angles obtuse (Fig. <xref ref-type="fig" rid="F4">40</xref>). Prosternum in front of coxae 0.8 times shorter than diameter of coxal cavity, procoxal cavities circular, narrowly separated (Fig. <xref ref-type="fig" rid="F4">42</xref>). Scutellum transverse, about four times as wide as long. Elytra elongate, sub-parallel, 1.7 times as long as wide at widest part, 2.2 times as long as pronotum, basally slightly wider than posterior pronotal margin, widest near middle, from middle gradually slightly tapered towards apex; each elytron with three elevated ridges, without individual tubercles, sparsely covered with deep punctures arranged in rows; outer elytral margin straight at lateral view (Fig. <xref ref-type="fig" rid="F4">41</xref>). Mesoventrite with anterior edge on different plane than metaventrite. Mesocoxal cavities circular, separated slightly wider than in procoxal cavities. Metaventrite transverse, more than 2.5 times wide as long, posterior margin emarginated, with wide moderately deep median emargination. Metacoxal cavities separated slightly wider than mesocoxal ones, extending laterally to meet elytra (Fig. <xref ref-type="fig" rid="F4">42</xref>). Hind wing absent. Legs long, slender; femora weakly swollen distally, not reaching elytral apex; tibial spurs 2-2-2, protibiae with pubescent groove (antennal cleaner) on inner face, mesotibiae with pubescent groove on outer face, metatibiae without groove; tarsal formula 4-4-4; relative lengths of metatarsomeres 1.0 : 0.7 : 1:0 : 1.5; last tarsomere with four long erected setae at ventral face, claws simple, empodium absent.</p><p>Abdomen with five ventrites; first ventrite (excluding intercoxal process) more than 1.5 times longer than second; intercoxal process short, broadly rounded (Fig. <xref ref-type="fig" rid="F4">42</xref>). Fifth ventrite with apex truncate, margin with sparse semi-erect pubescence. Female genitalia with ovipositor elongate, narrow, apically with short styli (Fig. <xref ref-type="fig" rid="F4">45</xref>). Vagina narrow, with pair of vaginal plates. Bursa copulatrix small. Spermatheca present, well-sclerotized, simple, elongate, slightly curved, widened basally; sclerotized part of spermathecal duct simple, short (Fig. <xref ref-type="fig" rid="F4">46</xref>).</p><p>Male unknown.</p></tp:treatment-sec><tp:treatment-sec sec-type="etymology"><title>Etymology.</title><p>The name <italic><tp:taxon-name><tp:taxon-name-part taxon-name-part-type="genus">Eurystyrax</tp:taxon-name-part></tp:taxon-name></italic> is a combination of words “eury” (referring to the wide habitus of the holotype) and “styrax” (part of the generic name <italic><tp:taxon-name><tp:taxon-name-part taxon-name-part-type="genus">Dolichostyrax</tp:taxon-name-part></tp:taxon-name></italic>). Gender: masculine.</p><!--PageBreak--></tp:treatment-sec><tp:treatment-sec><!--Section generated to contain objects referenced in tp:taxon-treatment.--><fig id="F4" position="float" orientation="portrait"><label>Figures 40–46.</label><caption><p>
          <italic><tp:taxon-name><tp:taxon-name-part taxon-name-part-type="genus">Eurystyrax</tp:taxon-name-part> <tp:taxon-name-part taxon-name-part-type="species">nemethi</tp:taxon-name-part></tp:taxon-name></italic> sp. n., holotype female: <bold>40</bold> Dorsal habitus <bold>41</bold> Lateral habitus <bold>42</bold> Ventral habitus <bold>43</bold> Head, frontal view <bold>44</bold> Antenna <bold>45</bold> Reproductive system <bold>46</bold> Spermatheca. Not to scale.</p></caption><graphic xmlns:xlink="http://www.w3.org/1999/xlink" xlink:href="zookeys-587-049-g004.jpg" position="float" orientation="portrait" xlink:type="simple" id="oo_87963.jpg"/></fig><fig id="F1" position="float" orientation="portrait"><label>Figures 1–12.</label><caption><p>
          <italic><tp:taxon-name><tp:taxon-name-part taxon-name-part-type="genus">Dolichostyrax</tp:taxon-name-part> <tp:taxon-name-part taxon-name-part-type="species">moultoni</tp:taxon-name-part></tp:taxon-name></italic> Aurivillius, holotype male: <bold>1</bold> Dorsal habitus <bold>2</bold> Lateral habitus <bold>3</bold> Ventral habitus <bold>4</bold> Head, frontal view <bold>5</bold> Antenna <bold>6</bold> Mandible apex <bold>7</bold> Apical maxillary palpomeres <bold>8</bold> Apex of protibia with protarsus <bold>9</bold> Penis, ventral view <bold>10</bold> Penis, lateral view <bold>11</bold> Tegmen, ventral view <bold>12</bold> Tegmen, lateral view. Not to scale.</p></caption><graphic xmlns:xlink="http://www.w3.org/1999/xlink" xlink:href="zookeys-587-049-g001.jpg" position="float" orientation="portrait" xlink:type="simple" id="oo_87960.jpg"/></fig></tp:treatment-sec></tp:taxon-treatment>
