# Supplementary material for: Review of Dolichostyrax Aurivillius (Cerambycidae, Lamiinae) in Borneo, with descriptions of three new genera and the first case of (ovo)viviparity in the long-horned beetles
Source: Zookeys. 2016 May 10;(587):49–75. doi: 10.3897/zookeys.587.7961 (PMC4926708; doi:10.3897/zookeys.587.7961)
Supplement: XML Treatment for Eurystyrax nemethi [file zookeys.587.7961-treatment8.xml]

<!DOCTYPE tp:taxon-treatment
  PUBLIC "-//TaxonX//DTD Taxonomic Treatment Publishing DTD v0 20100105//EN" "tax-treatment-NSO.dtd">
<tp:taxon-treatment xmlns:tp="http://www.plazi.org/taxpub"><tp:treatment-meta><kwd-group><label>Taxon classification</label><kwd><named-content content-type="kingdom">Animalia</named-content></kwd><kwd><named-content content-type="order">Coleoptera</named-content></kwd><kwd><named-content content-type="family">Cerambycidae</named-content></kwd></kwd-group><mixed-citation publication-type="journal"><person-group><name><surname>Gabriš</surname><given-names>Radim</given-names></name><name><surname>Kundrata</surname><given-names>Robin</given-names></name><name><surname>Trnka</surname><given-names>Filip</given-names></name></person-group><article-title>Review of <italic><tp:taxon-name><tp:taxon-name-part taxon-name-part-type="genus">Dolichostyrax</tp:taxon-name-part></tp:taxon-name></italic> Aurivillius (<tp:taxon-name><tp:taxon-name-part taxon-name-part-type="family">Cerambycidae</tp:taxon-name-part></tp:taxon-name>, <tp:taxon-name><tp:taxon-name-part taxon-name-part-type="subfamily">Lamiinae</tp:taxon-name-part></tp:taxon-name>) in Borneo, with descriptions of three new genera and the first case of (ovo)viviparity in the long-horned beetles</article-title><source>Zookeys</source><day>10</day><month>5</month><year>2016</year><volume>2016</volume><issue>587</issue><fpage>49</fpage><lpage>75</lpage><pub-id pub-id-type="doi">10.3897/zookeys.587.7961</pub-id></mixed-citation></tp:treatment-meta><tp:nomenclature><tp:taxon-name>
            <tp:taxon-name-part taxon-name-part-type="genus">Eurystyrax</tp:taxon-name-part>
            <tp:taxon-name-part taxon-name-part-type="species">nemethi</tp:taxon-name-part>
            <object-id xmlns:xlink="http://www.w3.org/1999/xlink" content-type="zoobank" xlink:type="simple">http://zoobank.org/87E1ED94-FFD2-47CE-AFB6-DA44C96B0BE4</object-id>
          </tp:taxon-name><tp:taxon-status xmlns:xlink="http://www.w3.org/1999/xlink" xlink:type="simple">sp. n.</tp:taxon-status><xref ref-type="fig" rid="F4">Figs 40–46</xref></tp:nomenclature><tp:treatment-sec sec-type="type material"><title>Type material.</title><p>Holotype, female, “Nord-Borneo / Kinabalu, West- / hang, ca 2800 m // 4.III.1969 / Dr. H. Löffler leg. // <italic><tp:taxon-name><tp:taxon-name-part taxon-name-part-type="genus">Dolichostyrax</tp:taxon-name-part></tp:taxon-name></italic> / <italic><tp:taxon-name><tp:taxon-name-part taxon-name-part-type="species">longipes</tp:taxon-name-part></tp:taxon-name></italic> Aur. / det. Breuning 72. // HOLOTYPE / <italic><tp:taxon-name><tp:taxon-name-part taxon-name-part-type="genus">Eurystyrax</tp:taxon-name-part></tp:taxon-name></italic> / <italic><tp:taxon-name><tp:taxon-name-part taxon-name-part-type="species">nemethi</tp:taxon-name-part></tp:taxon-name></italic> Gabriš, Kundrata / &amp; Trnka, 2016 / gen. et sp. n. “ (<named-content xmlns:xlink="http://www.w3.org/1999/xlink" content-type="dwc:institutional_code" xlink:type="simple">HNHM</named-content>).</p></tp:treatment-sec><tp:treatment-sec sec-type="description"><title>Description of holotype</title><p>(female). <abbrev xmlns:xlink="http://www.w3.org/1999/xlink" xlink:title="body length, measured from the fore margin of head to the apex of elytra" xlink:type="simple">BL</abbrev> 14.3 mm, <abbrev xmlns:xlink="http://www.w3.org/1999/xlink" xlink:title="maximal body width" xlink:type="simple">BW</abbrev> 5.1 mm. Body black, densely clothed with very short greyish pubescence, incorporating fine detritus particles.</p><p>Head about as wide as anterior pronotal margin, subquadrate at frontal view (genae parallel-sided); frontoclypeus sparsely punctured; anterior margin of anteclypeus shallowly emarginate, with sparse long yellowish semi-erected setae (Fig. <xref ref-type="fig" rid="F4">43</xref>). Labrum transverse, glabrous, with sparse long erected setae at apical half; frontal margin with very short dense golden pubescence. Eyes rather small, reniform, slightly emarginate at antennal articulations, lower lobes distinctly narrower than genae. Antennae 0.6 times as long as body; scape enlarged, slightly curved, longest, reaching about half of pronotum, gradually widened towards apex, surface smooth, covered with very short dense pale pubescence; the rest of antennomeres with sparser pubescence, pedicel very small, shortest, the relative ratio of antennomere lengths: 3.4 : 0.4 : 1.0 : 1.1 : 0.8 : 0.8 : 0.7 : 0.6 : 0.6 : 0.7 : 1.4 (Fig. <xref ref-type="fig" rid="F4">44</xref>), antennomere III 2.4 times as long as wide. Mandibles short and broad, apex unidentate (Fig. <xref ref-type="fig" rid="F1">6</xref>). Maxillary and labial palpi with apical palpomere fusiform.</p><p>Prothorax as long as wide, widest at middle, laterally without tubercles; pronotal disc sub-parallel sided, weakly convex, surface coarsely wrinkled, without distinct tubercles, sparsely covered with deep puncturation, anterior and posterior angles obtuse (Fig. <xref ref-type="fig" rid="F4">40</xref>). Scutellum about four times as wide as long. Elytra elongate, sub-parallel, widest near middle, from middle gradually slightly tapered towards apex; each elytron with three elevated ridges, without individual tubercles, sparsely covered with deep punctures arranged in rows; outer elytral margin straight at lateral view (Fig. <xref ref-type="fig" rid="F4">41</xref>). Legs long, slender; tibial spurs 2-2-2, tarsal formula 4-4-4; relative lengths of metatarsomeres 1.0 : 0.7 : 1:0 : 1.5.</p><p>Abdomen with fifth ventrite truncate apically, margin with sparse semi-erect pubescence. Female genitalia with ovipositor elongate, narrow, apically with short styli (Fig. <xref ref-type="fig" rid="F4">45</xref>). Vagina narrow, with pair of vaginal plates. Bursa copulatrix small. Spermatheca present, well-sclerotized, simple, elongate, slightly curved, widened basally; sclerotized part of spermathecal duct simple, short (Fig. <xref ref-type="fig" rid="F4">46</xref>).</p><p>Male unknown.</p></tp:treatment-sec><tp:treatment-sec sec-type="distribution"><title>Distribution.</title><p>Malaysia: Borneo (Sabah: Kinabalu).</p></tp:treatment-sec><tp:treatment-sec sec-type="etymology"><title>Etymology.</title><p>This species is named after Mr. Tamás Németh (<named-content xmlns:xlink="http://www.w3.org/1999/xlink" content-type="dwc:institutional_code" xlink:type="simple">HNHM</named-content>, Budapest, Hungary).</p></tp:treatment-sec><tp:treatment-sec><!--Section generated to contain objects referenced in tp:taxon-treatment.--><fig id="F4" position="float" orientation="portrait"><label>Figures 40–46.</label><caption><p>
          <italic><tp:taxon-name><tp:taxon-name-part taxon-name-part-type="genus">Eurystyrax</tp:taxon-name-part> <tp:taxon-name-part taxon-name-part-type="species">nemethi</tp:taxon-name-part></tp:taxon-name></italic> sp. n., holotype female: <bold>40</bold> Dorsal habitus <bold>41</bold> Lateral habitus <bold>42</bold> Ventral habitus <bold>43</bold> Head, frontal view <bold>44</bold> Antenna <bold>45</bold> Reproductive system <bold>46</bold> Spermatheca. Not to scale.</p></caption><graphic xmlns:xlink="http://www.w3.org/1999/xlink" xlink:href="zookeys-587-049-g004.jpg" position="float" orientation="portrait" xlink:type="simple" id="oo_87963.jpg"/></fig><fig id="F1" position="float" orientation="portrait"><label>Figures 1–12.</label><caption><p>
          <italic><tp:taxon-name><tp:taxon-name-part taxon-name-part-type="genus">Dolichostyrax</tp:taxon-name-part> <tp:taxon-name-part taxon-name-part-type="species">moultoni</tp:taxon-name-part></tp:taxon-name></italic> Aurivillius, holotype male: <bold>1</bold> Dorsal habitus <bold>2</bold> Lateral habitus <bold>3</bold> Ventral habitus <bold>4</bold> Head, frontal view <bold>5</bold> Antenna <bold>6</bold> Mandible apex <bold>7</bold> Apical maxillary palpomeres <bold>8</bold> Apex of protibia with protarsus <bold>9</bold> Penis, ventral view <bold>10</bold> Penis, lateral view <bold>11</bold> Tegmen, ventral view <bold>12</bold> Tegmen, lateral view. Not to scale.</p></caption><graphic xmlns:xlink="http://www.w3.org/1999/xlink" xlink:href="zookeys-587-049-g001.jpg" position="float" orientation="portrait" xlink:type="simple" id="oo_87960.jpg"/></fig></tp:treatment-sec></tp:taxon-treatment>
